# Supplementary material for: Gastroprotective Effect of Isoferulic Acid Derived from Foxtail Millet Bran against Ethanol-Induced Gastric Mucosal Injury by Enhancing GALNT2 Enzyme Activity
Source: Nutrients. 2024 Jul 5;16(13):2148. doi: 10.3390/nu16132148 (PMC11243359; doi:10.3390/nu16132148)
Supplement: Supplementary file 1 [file nutrients-16-02148-s001.zip]

Archive with 1 entries (1 files):
- nutrients-3072999-supplementary.pdf
